# Supplementary material for: The NAMPT Inhibitor FK866 Increases Metformin Sensitivity in Pancreatic Cancer Cells
Source: Cancers (Basel). 2022 Nov 14;14(22):5597. doi: 10.3390/cancers14225597 (PMC9688551; doi:10.3390/cancers14225597)
Supplement: Supplementary file 1 [file cancers-14-05597-s001.zip]

Archive with 1 entries (1 files):
- cancers-1882249-supplementary.pdf
